# Supplementary material for: Treating Parkinson’s Disease with Human Bone Marrow Mesenchymal Stem Cell Secretome: A Translational Investigation Using Human Brain Organoids and Different Routes of In Vivo Administration
Source: Cells. 2023 Nov 2;12(21):2565. doi: 10.3390/cells12212565 (PMC10650433; doi:10.3390/cells12212565)
Supplement: Supplementary file 1 [file cells-12-02565-s001.zip]

Archive with 1 entries (1 files):
- cells-2609980-supplementary.pdf
